# Supplementary material for: Modulatory Effect of Diosmin and Diosmetin on Metalloproteinase Activity and Inflammatory Mediators in Human Skin Fibroblasts Treated with Lipopolysaccharide
Source: Molecules. 2022 Jul 1;27(13):4264. doi: 10.3390/molecules27134264 (PMC9268213; doi:10.3390/molecules27134264)
Supplement: Supplementary file 1 [file molecules-27-04264-s001.zip]

Archive with 1 entries (1 files):
- molecules-1761017-supplementary.pdf
